# Supplementary material for: Reduced susceptibility of tomato stem to the necrotrophic fungus Botrytis cinerea is associated with a specific adjustment of fructose content in the host sugar pool
Source: Ann Bot. 2017 Jan 8;119(5):931–43. doi: 10.1093/aob/mcw240 (PMC5378192; doi:10.1093/aob/mcw240)
Supplement: Supplementary Data [file mcw240_Supp.zip]

Archive with 6 entries (6 files):
- aob-16371-s06.docx
- aob-16371-s01.docx
- aob-16371-s02.docx
- aob-16371-s03.docx
- aob-16371-s04.docx
- aob-16371-s05.docx
